# Supplementary material for: Microsatellite Characterization of Malaysian Mahseer (Tor spp.) for Improvement of Broodstock Management and Utilization
Source: Animals (Basel). 2021 Sep 8;11(9):2633. doi: 10.3390/ani11092633 (PMC8471032; doi:10.3390/ani11092633)
Supplement: Supplementary file 1 [file animals-11-02633-s001.zip]

Archive with 1 entries (1 files):
- animals-1220926 Supplementary Material.pdf
